# Supplementary material for: Enhancement of Water Uptake in Composite Superabsorbents Based on Carboxymethyl Cellulose Through Porogen Incorporation and Lyophilization
Source: Gels. 2024 Dec 5;10(12):797. doi: 10.3390/gels10120797 (PMC11675662; doi:10.3390/gels10120797)
Supplement: Supplementary file 1 [file gels-10-00797-s001.zip]

Archive with 1 entries (1 files):
- gels-3310014-supplementary.pdf
